# Supplementary material for: The Fluorescent Sensing of BF3 and Amines: A Dual Approach with Hydrazone Ligands
Source: Sensors (Basel). 2024 Nov 21;24(23):7415. doi: 10.3390/s24237415 (PMC11644717; doi:10.3390/s24237415)
Supplement: Supplementary file 1 [file sensors-24-07415-s001.zip]

Archive with 1 entries (1 files):
- sensors-3317824-supplementary.pdf
